# Supplementary material for: Meditation in Motion: Sport Type and Meditation Level Shape Gut Microbiota Profiles in Aikido and Tai Chi Practitioners
Source: Microorganisms. 2026 Jan 24;14(2):275. doi: 10.3390/microorganisms14020275 (PMC12943227; doi:10.3390/microorganisms14020275)
Supplement: Supplementary file 1 [file microorganisms-14-00275-s001.zip]

Archive with 1 entries (1 files):
- microorganisms-4018457-supplementary.pdf
